# Supplementary material for: Functional Phytochemicals Cooperatively Suppress Inflammation in RAW264.7 Cells
Source: Nutrients. 2026 Jan 23;18(3):376. doi: 10.3390/nu18030376 (PMC12899793; doi:10.3390/nu18030376)
Supplement: Supplementary file 1 [file nutrients-18-00376-s001.zip]

Archive with 4 entries (4 files):
- Supplementalry Figures.pdf
- __MACOSX/._Supplementalry Figures.pdf
- Supplementary Table S1.xlsx
- __MACOSX/._Supplementary Table S1.xlsx
