# Supplementary material for: Functional Phytochemicals Cooperatively Suppress Inflammation in RAW264.7 Cells
Source: Nutrients. 2026 Jan 23;18(3):376. doi: 10.3390/nu18030376 (PMC12899793; doi:10.3390/nu18030376)
Supplement: Supplementary file 1 [file nutrients-18-00376-s001.zip › Supplementary Table S1.xlsx]

## Sheet: Table S1
Supplementary Table S1. Primers used for qPCR.
Gene	Gene ID	Forward primer sequence (5′ to 3′)	Reverse primer sequence (5′ to 3′)
Gapdh	NM_001289726.1	TGATGGGTGTGAACCACGAG	AGTGATGGCATGGACTGTGG
Tnf	NM_001278601.1	CCACGCTCTTCTGTCTACTGA	GCTACAGGCTTGTCACTCG
Il6	NM_001314054.1	GCCTTCTTGGGACTGATGCT	GACAGGTCTGTTGGGAGTGG
